# Supplementary material for: Radial Growth of Two Dominant Montane Conifer Tree Species in Response to Climate Change in North-Central China
Source: PLoS One. 2014 Nov 13;9(11):e112537. doi: 10.1371/journal.pone.0112537 (PMC4231039; doi:10.1371/journal.pone.0112537)
Supplement: Dataset S1 — Tree-ring dataset. (TXT) [file pone.0112537.s001.txt]

year	L1	L2	L3	L4	P1	P2	P3	P4
1897							0.981
1898							1.013
1899							1.024
1900							0.869
1901							1.206
1902							0.79
1903							1.021
1904							0.91
1905							0.725
1906							1.096
1907							1.03
1908							1.22
1909							1.055
1910							0.751
1911							0.999
1912							1.114
1913							1.107
1914							0.902
1915							0.996
1916							0.686
1917						0.71	0.941
1918						0.811	0.872
1919						0.827	1.028
1920						0.964	1.048
1921						0.785	1.331
1922						1.047	1.227
1923						1.272	0.749
1924		0.854				1.037	1.117
1925		1.099				1.227	1.123
1926		0.696				0.909	1.163
1927		0.924				1.005	1.259
1928		0.911				1.13	0.963
1929		0.924				1.047	0.97
1930		1.372				0.916	1.177
1931		0.677				0.908	0.758
1932		0.547				0.863	1.126
1933		0.953				1.023	1.105
1934		1.082				1.188	1.099
1935		0.875				1.053	1.041
1936		1.13				0.96	1.042
1937		1.019				1.059	1.16
1938		1.131				1.081	1.111
1939		0.997				1.095	1.1
1940		0.928	0.951			1.017	0.996
1941		0.933	0.906			1.045	1.1
1942		1.012	1.06			0.95	0.931
1943		1.131	1.099			1.025	1.03
1944		1.034	0.932			1.123	1.109
1945		0.921	0.979			0.968	0.99
1946		1.015	0.83			1.046	1.001
1947		0.85	1.004	0.823		0.854	0.953	0.89
1948		1.165	1.021	0.883		0.936	0.907	0.75
1949		1.052	1.118	1.064		0.998	1.076	0.979
1950		0.634	0.625	0.818		1.204	1.184	0.899
1951		0.799	0.721	0.994		0.889	0.773	0.967
1952		1.082	1.04	0.871		1.176	1.086	0.895
1953		1.101	0.94	0.84		0.859	0.866	0.863
1954		1.046	0.948	0.903		1.052	1.081	0.853
1955		0.955	0.972	1.012		0.994	0.968	0.975
1956		1.056	1.088	0.839		0.916	0.856	0.925
1957		0.988	0.998	0.935		0.939	1.112	1.063
1958		1.082	1.008	0.986		1.005	0.954	0.858
1959		1.07	1.076	1.004		1.331	0.975	1.13
1960		0.995	0.972	0.943		1.116	1.003	1.09
1961		1.045	1.07	1.002		0.958	0.882	1.03
1962		1.105	1.146	0.966		1.141	1.156	1.053
1963		1.048	1.047	1.092		0.878	0.902	1.093
1964		0.917	0.988	0.964		1.144	1.01	0.904
1965		1.046	1.088	1.108		0.98	1.156	1.194
1966		0.939	1.042	1.053		0.874	0.886	0.971
1967		1.2	1.237	1.036		0.924	0.891	1.155
1968		0.871	0.865	0.831		0.919	0.984	1.113
1969	1.257	0.88	0.956	0.893		0.971	0.918	1.241
1970	1.103	0.917	1.1	1.028	1.327	0.965	0.945	0.986
1971	1.081	0.927	0.963	0.97	1.174	0.89	0.875	0.731
1972	1.051	0.478	0.946	0.994	0.552	0.919	0.831	1.039
1973	0.928	1.176	1.097	1.002	1.002	0.693	0.8	0.835
1974	1.178	1.231	1.107	1.056	0.903	1.155	0.952	1.036
1975	1.249	1.118	0.978	1.034	1.034	0.947	1.141	1.127
1976	1.157	0.787	0.869	0.834	0.983	1.171	1.064	0.966
1977	0.974	1	1.047	1.109	1.099	1.068	1.196	1.183
1978	0.846	1.115	1.007	1.087	0.897	0.932	0.923	1.058
1979	0.887	0.98	0.637	0.681	1.062	1.055	0.723	0.617
1980	0.975	1.153	1.216	1.212	0.883	0.972	1.124	1.158
1981	1.08	1.054	0.936	0.886	1.082	0.851	0.958	0.885
1982	0.988	1.169	1.16	1.291	0.767	0.879	1.216	1.052
1983	0.929	1.049	1.119	1.155	1.03	1.063	1.154	1.152
1984	0.692	1.084	1.01	1.025	0.964	1.115	1.248	1.053
1985	0.948	1.067	0.865	1.07	0.83	0.981	1.123	1.117
1986	1.034	1.014	0.838	0.961	0.998	0.866	0.906	1.101
1987	0.944	1.154	1.256	0.973	0.975	1.177	1.016	1.027
1988	0.977	1.086	1.054	1.118	1.076	0.656	0.943	0.834
1989	0.969	0.974	0.887	0.92	1.089	0.728	0.806	0.78
1990	1.116	1.126	1.132	1.116	1.037	1.155	1.155	1.121
1991	0.955	1.019	0.93	1.02	1.092	1.114	0.799	0.801
1992	0.936	1.047	1.164	1.091	1.008	0.874	1.03	1.087
1993	1.035	1.113	1.101	1.105	0.997	1.176	1.028	0.975
1994	0.932	0.693	0.925	1.058	0.929	0.974	0.938	0.959
1995	1.19	0.909	0.927	0.83	1.111	0.89	0.842	0.883
1996	1.075	0.744	0.552	0.517	1.237	1.066	0.936	0.829
1997	1.077	0.95	0.86	1.073	1.243	1.073	0.977	0.859
1998	1.157	0.773	0.743	0.62	1.348	1.033	1.019	0.991
1999	0.759	1.044	1.012	0.85	0.685	0.629	1.064	0.905
2000	1.195	1.022	1.075	1.309	1.007	1.033	1.085	1.046
2001	0.834	1.286	1.181	1.299	0.678	1.361	1.111	1.192
2002	1.038	0.93	0.764	0.849	0.921	0.961	0.829	0.982
2003	1.292	1.092	1.141	1.039	0.964	1.152	0.885	0.789
2004	1.123	0.807	1.011	1.03	1.054	1.119	1.222	1.063
2005	0.883	0.958	1.052	1.079	0.847	1.159	1.18	1.209
2006	0.982	1.018	1.072	0.889	0.914	0.894	0.939	1.006
2007	0.954	0.954	0.858	0.833	0.91	1.158	1.072	1.034
